# Supplementary material for: Antileukemic Activity and Molecular Docking Study of a Polyphenolic Extract from Coriander Seeds
Source: Pharmaceuticals (Basel). 2021 Aug 5;14(8):770. doi: 10.3390/ph14080770 (PMC8400422; doi:10.3390/ph14080770)
Supplement: Supplementary file 1 [file pharmaceuticals-14-00770-s001.zip]

Archive with 1 entries (1 files):
- pharmaceuticals-1272577-supplementary.pdf
